# Supplementary material for: Non-Small-Cell Lung Cancer Immunotherapy and Sleep Characteristics: The Crossroad for Optimal Survival
Source: Diseases. 2023 Feb 1;11(1):26. doi: 10.3390/diseases11010026 (PMC9944906; doi:10.3390/diseases11010026)
Supplement: Supplementary file 1 [file diseases-11-00026-s001.zip]

Archive with 1 entries (1 files):
- diseases-2109297-supplementary.pdf
